# Supplementary material for: Large Language Models as Clinical Nutrition Decision Tools: Quantitative Bias and Guideline Deviation in Type 2 Diabetes Meal Planning
Source: Healthcare (Basel). 2026 Mar 13;14(6):739. doi: 10.3390/healthcare14060739 (PMC13026456; doi:10.3390/healthcare14060739)
Supplement: Supplementary file 1 [file healthcare-14-00739-s001.zip]

Archive with 1 entries (1 files):
- healthcare-4182999-supplementary.pdf
